# Supplementary material for: Bioreactance-Based Noninvasive Fluid Responsiveness and Cardiac Output Monitoring: A Pilot Study in Patients with Aneurysmal Subarachnoid Hemorrhage and Literature Review
Source: Crit Care Res Pract. 2020 Sep 15;2020:2748181. doi: 10.1155/2020/2748181 (PMC7512079; doi:10.1155/2020/2748181)
Supplement: Supplementary Materials — Supplementary material Table 1: patient characteristics; supplementary material Table 2: pitfalls and limitations of bioreactance-based noninvasive cardiac output monitoring; and supplementary material Table 3: cardiac index, stroke volume, and fluid responsiveness. [file 2748181.f1.zip]

Archive with 3 entries (3 files):
- 2748181.f1/Supplementary material Table 1.docx
- 2748181.f1/Supplementary material Table 2.docx
- 2748181.f1/Supplementary Material_table 3_R2.docx
